# Supplementary material for: Nitrogen signals and their ecological significance for seed germination of ten psammophilous plant species from European dry acidic grasslands
Source: PLoS One. 2021 Jan 4;16(1):e0244737. doi: 10.1371/journal.pone.0244737 (PMC7781371; doi:10.1371/journal.pone.0244737)
Supplement: S1 File — (XLSX) [file pone.0244737.s001.xlsx]

## Sheet: Germination parameters
		Amo			Ami			Csc			Cst			Evu			Har			Hpe			Hra			Jmo			Smo
N type	N dose	FGP	IGV	IGS	FGP	IGV	IGS	FGP	IGV	IGS	FGP	IGV	IGS	FGP	IGV	IGS	FGP	IGV	IGS	FGP	IGV	IGS	FGP	IGV	IGS	FGP	IGV	IGS	FGP	IGV	IGS
KNO3	1	4	3.14286	0	8	6	0	20	14.2857	0.2	92	72.8571	0.383399	12	5.42857	0.333333	12	4.28571	1	12	4	0.333333	100	79.1429	0.313333	68	47.4286	0.382353	16	10.8571	0
	1	4	2.85714	0	12	7.14286	0	40	24.5714	0.133333	84	66.8571	0.514286	16	5.71429	0	12	2.57143	1	12	4.28571	0	100	79.7143	0.216667	96	63.1429	0.26087	16	8.57143	0
	1	4	2	0	8	5.42857	0	32	28.5714	0.392857	80	65.1429	0.447368	12	4.28571	0	12	3.42857	1	12	4.28571	0	88	71.1429	0.30303	80	54.5714	0.278947	8	5.43	0
	1	0	0	0	8	4	0	36	26.2	0.27	92	71.7	0.49	12	4.6	0	20	6.9	0.9	16	6.4	0.24	92	75	0.26	72	57.4	0.29	12	8.9	0
	10	72	50.2857	0.385621	36	23.7143	0.277778	60	48	0.657143	72	62.2857	0.320261	20	12.2857	0.4	12	9.14286	0.333333	24	7.71429	0.133333	100	80.5714	0.38	76	53.7143	0.356725	28	21.4286	0.142857
	10	72	48	0.202614	32	22.2857	0.0714286	60	44	0.285714	80	70.5714	0.447368	20	11.7143	0.1	20	17.1429	1	24	8.85714	0.0666667	100	82.2857	0.296667	96	63.7143	0.231884	28	21.4286	0.190476
	10	68	50.8571	0.279412	36	24.2857	0.222222	52	42	0.166667	80	68.2857	0.326316	20	11.7143	0.2	20	12	0.2	24	8	0.133333	100	78.5714	0.326667	80	55.1429	0.305263	28	20	0.0952381
	10	76	52.2	0.25	28	14.3	0.27	64	48.3	0.41	72	59.7	0.42	28	14.3	0.2	24	15.8	0.44	28	9.3	0.14	100	80.9	0.35	92	59.7	0.27	24	20	0.14
	50	92	62.8571	0.351779	12	6.28571	0	40	29.4286	0.2	68	59.7143	0.558824	12	6.57143	0.333	0	0	0	24	12.2857	0.666667	100	80.2857	0.353333	0	0	0	32	22	0.0714286
	50	92	63.7143	0.249012	12	5.71429	0	40	28.8571	0.0888889	80	67.7143	0.310526	8	4	0	0	0	0	28	14.8571	0.190476	100	80	0.34	4	2	0	32	22.2857	0.178571
	50	96	66	0.184783	8	4	0	20	16.5714	0.4	76	64	0.362573	8	3.71429	0	0	0	0	28	14	0.238095	76	59.1429	0.333333	0	0	0	24	15.7143	0.2
	50	96	63.2	0.22	4	2.9	0	32	22.3	0.42	64	46.3	0.3	12	6.6	0.33	0	0	0	32	13.4	0.39	84	67.3	0.3	0	0	0	28	22.9	0.14
	100	0	0	0	4	2.85714	0	20	15.1429	0.4	60	44.8571	0.323809	0	0	0	0	0	0	0	0	0	76	78.2857	0.303333	0	0	0	0	0	0
	100	0	0	0	8	4	0	12	8	0.333333	64	51.1429	0.225	0	0	0	0	0	0	0	0	0	100	75.1429	0.233333	0	0	0	0	0	0
	100	0	0	0	4	2.85714	0	20	16.5714	0.4	68	51.1429	0.213235	0	0	0	0	0	0	0	0	0	80	60	0.384211	0	0	0	0	0	0
	100	0	0	0	0	0	0	16	14.4	0.28	60	43.2	0.26	0	0	0	0	0	0	0	0	0	88	65.1	0.23	0	0	0	0	0	0
NH4NO3	1	68	43.1429	0.169118	24	14.8571	0.266667	32	25.7143	0.321429	72	58.2857	0.366013	32	21.7143	0.142857	40	33.7143	0.311111	44	16.8571	0.2	100	80.2857	0.406667	88	60.5714	0.549783	28	19.1429	0.190476
	1	68	42.8571	0.139706	24	14.2857	0	20	12.5714	0.3	88	70	0.311688	28	18	0.142857	40	27.1429	0.133333	44	18.8571	0.181818	100	78.8571	0.27	88	58.5714	0.441558	32	18	0.107143
	1	68	50.8571	0.264706	28	14.8571	0.0952381	20	17.1429	0.2	80	61.4286	0.252632	32	19.1429	0.107143	40	33.1429	0.177778	44	17.7143	0.127273	88	66.5714	0.251082	88	59.7143	0.480519	20	12.5714	0.1
	1	60	42	0.13	20	10.9	0.1	32	20.3	0.25	84	66.1	0.33	32	19.7	0.14	32	24.2	0.17	52	21.5	0.14	92	70.5	0.4	92	55.1	0.45	28	15.7	0.1
	10	92	72.5714	0.332016	32	19.7143	0.142857	40	29.1429	0.311111	80	63.4286	0.431579	12	5.71429	0.333333	40	30.8571	0.222222	44	18	0.236364	100	81.4286	0.406667	88	57.7143	0.82684	28	14.5714	0.0952381
	10	92	69.1429	0.272727	32	19.7143	0.0714286	52	32.8571	0.24359	92	74.5714	0.407115	8	4.28571	0	40	29.1429	0.311111	44	18.2857	0.127273	100	78.2857	0.313333	100	63.1429	0.523333	32	14.8571	0.0357143
	10	84	64.2857	0.295238	36	20.5714	0.1111	32	27.4286	0.392857	84	66.2857	0.352381	12	5.71429	0	40	29.4286	0.133333	40	15.7143	0.177778	80	61.1429	0.163158	88	57.4286	0.744589	16	8.85714	0
	10	80	62.6	0.29	28	14.3	0.14	48	33.1	0.35	84	62.1	0.33	8	4	0	48	34.1	0.18	36	14.4	0.14	80	60.9	0.24	96	58.1	0.63	20	13.3	0.07
	50	80	50.5714	0.142105	20	11.4286	0	20	16.2857	0.4	92	71.7143	0.162055	0	0	0	20	16.5714	0.4	0	0	0	100	61.4286	0.113333	0	0	0	16	10.2857	0.166667
	50	84	55.1429	0.152381	20	11.4286	0.1	20	14.2857	0.2	80	62.5714	0.173684	0	0	0	20	13.1429	0.4	0	0	0	100	60	0.11	0	0	0	16	9.14286	0
	50	80	46.8571	0.157895	20	10.8571	0.1	40	28.8571	0.177778	84	60.8571	0.219048	0	0	0	0	0	0	0	0	0	68	46.5714	0.154412	0	0	0	12	6.28571	0
	50	72	48.1	0.15	12	5.7	0	28	22.7	0.31	88	69.5	0.24	0	0	0	8	11.4	0.33	0	0	0	72	55.5	0.12	0	0	0	8	6.4	0.04
	100	0	0	0	0	0	0	12	6.28571	0.333333	40	30	0.177778	0	0	0	20	14.5714	0.4	0	0	0	52	25.4286	0.0897436	0	0	0	0	0	0
	100	4	2.28571	0	0	0	0	20	10.2857	0.3	32	27.1429	0.178571	0	0	0	20	12.8571	0.2	0	0	0	52	22.2857	0.141026	0	0	0	0	0	0
	100	0	0	0	0	0	0	28	15.4286	0.333333	40	30.8571	0.222222	0	0	0	0	0	0	0	0	0	32	20.2857	0.142857	0	0	0	0	0	0
	100	0	0	0	0	0	0	16	9.8	0.22	32	25.2	0.23	0	0	0	12	8.8	0.14	0	0	0	40	19.7	0.1	0	0	0	0	0	0
NH4Cl	1	0	0	0	28	16.5714	0.142857	40	32.5714	0.355556	84	72.2857	0.285714	20	17.4286	0.2	12	10	0.33	28	12.5714	0.476191	100	81.7143	0.486667	60	41.1429	0.447619	32	22.8571	0.107143
	1	8	4.28571	0	28	16	0.142857	32	25.7143	0.464286	92	79.1429	0.316205	24	19.7143	0.133333	12	10	0.33	28	12.8571	0.285714	100	80.5714	0.373333	92	58.2857	0.296443	32	21.7143	0.0714286
	1	12	9.42857	1	28	16	0.0952381	32	24.8571	0.142857	96	80.8571	0.268116	28	19.7143	0.0952381	20	15.4286	0.4	28	13.1429	0.142857	88	65.4286	0.233766	68	44.8571	0.294118	24	14.8571	0.133333
	1	4	2.3	0	20	13.1	0.14	28	30	0.29	88	66.4	0.34	20	11.7	0.1	28	17	0.41	20	11.6	0.25	92	74.1	0.44	64	47.1	0.36	24	18	0.1
	10	0	0	0	28	17.7143	0.142857	32	25.4286	0.321429	72	57.4286	0.313725	12	6.85714	0.3333	52	34.5714	0.115385	36	14.5714	0.305556	100	81.7143	0.44	40	25.4286	0.466667	20	14.5714	0.2
	10	8	4.85714	0	28	17.4286	0.142857	32	25.1429	0.392857	76	63.7143	0.374269	8	4.28571	0	48	28.2857	0.227273	36	12.8571	0.138889	100	77.1429	0.336667	44	28.8571	0.290909	20	13.7143	0.1
	10	4	2.85714	0	24	15.7143	0.133333	40	34.2857	0.222222	80	67.4286	0.384211	8	4	0	32	26	0.464286	36	15.1429	0.222222	88	67.1429	0.238095	40	26.8571	0.311111	12	9.71429	0.333333
	10	0	0	0	20	11.7	0.14	24	24.6	0.28	72	55.7	0.32	8	4.3	0	52	37.5	0.22	44	13.9	0.19	92	74	0.31	36	22.3	0.328	12	10	0.22
	50	0	0	0	20	12.5714	0.1	32	21.1429	0.392857	72	54.8571	0.27451	0	0	0	12	9.14286	0.33	0	0	0	92	66.2857	0.209486	20	7.14286	0	8	6.57143	0
	50	4	3.42857	0	20	13.1429	0.1	20	12.5714	0.1	76	58	0.345029	0	0	0	12	10	0.33	0	0	0	92	63.1429	0.16996	20	7.71429	0.1	8	6	0
	50	0	0	0	20	11.7143	0.1	32	23.4286	0.178571	72	56	0.372549	0	0	0	0	0	0	0	0	0	72	50.8571	0.228758	16	6	0.5	4	2	0
	50	0	0	0	12	6.3	0.14	20	13.2	0.25	72	55	0.24	0	0	0	16	12.3	0.33	0	0	0	76	59	0.17	12	5.8	0.35	0	0	0
	100	0	0	0	0	0	0	12	7.71429	0.333333	64	46.2857	0.216667	0	0	0	0	0	0	0	0	0	80	47.1429	0.0789474	0	0	0	0	0	0
	100	0	0	0	0	0	0	12	5.14286	0.333333	60	47.4286	0.533333	0	0	0	0	0	0	0	0	0	80	42.5714	0.0947368	0	0	0	0	0	0
	100	0	0	0	0	0	0	32	16.5714	0.107143	68	50.8571	0.345588	0	0	0	0	0	0	0	0	0	68	36	0.117647	0	0	0	0	0	0
	100	0	0	0	0	0	0	24	9.6	0.15	56	45.3	0.28	0	0	0	0	0	0	0	0	0	64	35.9	0.06	0	0	0	0	0	0
Conrol	0	0	0	0	28	16.5714	0.0952381	60	48.2857	0.209524	80	64.5714	0.4	12	7.71429	0	12	10	0.333333	20	8.85714	0.1	88	72	0.493507	60	19.7143	0.266667	16	12.2857	0.5
	0	0	0	0	28	16.8571	0.0952381	52	40	0.217949	84	66.5714	0.338095	8	4.85714	0	20	27.7143	0.392857	16	7.42857	0	88	68.2857	0.251082	56	27.7143	0.0769231	16	12.5714	0.166667
	0	0	0	0	28	16.8571	0.142857	32	23.1429	0.142857	80	61.7143	0.252632	8	4.28571	0	12	8.28571	0.333333	16	7.14286	0	72	57.4286	0.215686	56	28	0.120879	12	10	0
	0	0	0	0	20	13.1	0.11	52	36.9	0.26	76	56.4	0.31	8	4	0	8	9.6	0.36	16	7.3	0.1	80	64	0.27	52	25.4	0.09	12	10.3	0.22
	Legend
	FGP	final germination percentage
	IGV	index of germination velocity
	IGS	index of germination synchrony
